# Supplementary material for: SUS-BAR: a database of pig proteins with statistically validated structural and functional annotation
Source: Database (Oxford). 2013 Sep 21;2013:bat065. doi: 10.1093/database/bat065 (PMC3781388; doi:10.1093/database/bat065)
Supplement: Supplementary Data [file supp_bat065_supplementary.xls]

## Sheet: Foglio1
BAR-PIG Cluster ID	Pig accession	Template accession	Pig/Template seq. Identity	Template organism	Template PDB ID	Template resolution (Å)	Template/UniProtKB coverage	Pig UniProtKB description	Template UniProtKB description
1086	I3LBX6 ENSSSCP00000021548	A3TPB6	35.2	Janibacter sp.	4EUN	1.6	100	Uncharacterized protein	Carbohydrate kinase, thermoresistant glucokinase
1086	I3LBX6 ENSSSCP00000021548	Q92VK3	35.1	Rhizobium meliloti	3T61	2.2	100	Uncharacterized protein	Gluconokinase
1086	I3LBX6 ENSSSCP00000021548	P46859	35.8	Escherichia coli	1KNQ	2	100	Uncharacterized protein	Thermoresistant gluconokinase
153	F1SAB4 ENSSSCP00000011510	Q9X172	31	Thermotoga maritima	2O5R	2.34	100	Uncharacterized protein	Glutamate--tRNA ligase 1
153	F1SAB4 ENSSSCP00000011510	Q9X2I8	30.3	Thermotoga maritima	3AKZ	2.9	100	Uncharacterized protein	Glutamate--tRNA ligase 2
153	F1SAB4 ENSSSCP00000011510	Q2SX36	26.2	Burkholderia thailandensis	4G6Z	2.05	100	Uncharacterized protein	Glutamate--tRNA ligase
153	F1SAB4 ENSSSCP00000011510	O51345	33.7	Borrelia burgdorferi	4GRI	2.6	99.8	Uncharacterized protein	Glutamate--tRNA ligase
153	F1SAB4 ENSSSCP00000011510	Q8DLI5	33	Thermosynechococcus elongatus	2CFO	2.45	99.79	Uncharacterized protein	Glutamate--tRNA ligase
153	F1SAB4 ENSSSCP00000011510	P27000	35.1	Thermus thermophilus	1J09	1.8	100	Uncharacterized protein	Glutamate--tRNA ligase
153	F1SAB4 ENSSSCP00000011510	P0A636	30	Mycobacterium tuberculosis	2JA2	1.65	100	Uncharacterized protein	Glutamate--tRNA ligase
1321	I3LI48 ENSSSCP00000023747	O30288	27.2	Archaeoglobus fulgidus	2PH1	2.7	100	#	Nucleotide-binding protein
1321	I3LI48 ENSSSCP00000023747	O28015	27.8	Archaeoglobus fulgidus	3KB1	2.9	100	#	Nucleotide-binding protein
1321	F1RG29 ENSSSCP00000008558	O30288	33.7	Archaeoglobus fulgidus	2PH1	2.7	100	#	Nucleotide-binding protein
1321	F1RG29 ENSSSCP00000008558	O28015	33.6	Archaeoglobus fulgidus	3KB1	2.9	100	#	Nucleotide-binding protein
1321	I3LTH4 ENSSSCP00000027421	O30288	30.9	Archaeoglobus fulgidus	2PH1	2.7	100	Uncharacterized protein	Nucleotide-binding protein
1321	I3LTH4 ENSSSCP00000027421	O28015	33.6	Archaeoglobus fulgidus	3KB1	2.9	100	Uncharacterized protein	Nucleotide-binding protein
179	F1RXU6 ENSSSCP00000016998	Q9UXT7	23.4	Pyrococcus abyssi	2IVN	1.65	100	Uncharacterized protein	Probable tRNA threonylcarbamoyladenosine biosynthesis protein KAE1 homolog
2454	F1S0E1 ENSSSCP00000004658	Q99Q45	34	Staphylococcus aureus	3RAM	2.7	99.49	Uncharacterized protein	HmrA protein
766	F1SIH5 ENSSSCP00000005695	O58205	32.2	Pyrococcus horikoshii	2RPB	#	36.58	Uncharacterized protein	298aa long hypothetical membrane protein
9244	Q95307	P29198	30.3	Haloarcula marismortui	1VQ8	2.2	100	60S ribosomal protein L13	50S ribosomal protein L13P
9244	Q95307	O59300	38.4	Pyrococcus horikoshii	1J3A	1.6	100	60S ribosomal protein L13	50S ribosomal protein L13P
270	F1RTV1 ENSSSCP00000009497	P00497	38.2	Bacillus subtilis	1GPH	3	97.69	Amidophosphoribosyltransferas	Amidophosphoribosyltransferase
270	F1RTV1 ENSSSCP00000009497	P0AG16	33.6	Escherichia coli	1ECF	2	99.8	Amidophosphoribosyltransferas	Amidophosphoribosyltransferase
270	F1RTV4 ENSSSCP00000009494	P00497	39.3	Bacillus subtilis	1GPH	3	97.69	Amidophosphoribosyltransferas	Amidophosphoribosyltransferase
270	F1RTV4 ENSSSCP00000009494	P0AG16	33.9	Escherichia coli	1ECF	2	99.8	Amidophosphoribosyltransferas	Amidophosphoribosyltransferase
61	F1RT46 ENSSSCP00000021127 ENSSSCP00000004721	O66610	40.1	Aquifex aeolicus	3H0L	2.3	100	Glutamyl-tRNA(Gln) amidotransferase subunit A, mitochondria	Glutamyl-tRNA
61	F1RT46 ENSSSCP00000021127 ENSSSCP00000004721	P63488	38.8	Staphylococcus aureus	3IP4	1.9	100	Glutamyl-tRNA(Gln) amidotransferase subunit A, mitochondria	Glutamyl-tRNA
61	F1RT46 ENSSSCP00000021127 ENSSSCP00000004721	Q9LCX3	34.9	Thermus thermophilus	3KFU	3	100	Glutamyl-tRNA(Gln) amidotransferase subunit A, mitochondria	Glutamyl-tRNA
61	F1RT46 ENSSSCP00000021127 ENSSSCP00000004721	P13398	25.9	Flavobacterium sp.	3A2Q	1.8	100	Glutamyl-tRNA(Gln) amidotransferase subunit A, mitochondria	6-aminohexanoate-cyclic-dimer hydrolase
61	F1RT46 ENSSSCP00000021127 ENSSSCP00000004721	Q9X0Z9	38.7	Thermotoga maritima	2GI3	1.8	100	Glutamyl-tRNA(Gln) amidotransferase subunit A, mitochondria	Glutamyl-tRNA
117	F1SMZ6 ENSSSCP00000017034	P0A6F9	33.7	Escherichia coli	1SVT	2.81	100	Uncharacterized protein	10 kDa chaperonin
117	F1SMZ6 ENSSSCP00000017034	P61493	37.3	Thermus thermophilus	1WNR	2.9	92.08	Uncharacterized protein	10 kDa chaperonin
117	F1SMZ6 ENSSSCP00000017034	P61492	37.3	Thermus thermophilus	1WE3	2.8	98.02	Uncharacterized protein	10 kDa chaperonin
117	F1SMZ6 ENSSSCP00000017034	P24301	35	Mycobacterium leprae	1LEP	3.5	99	Uncharacterized protein	10 kDa chaperonin
117	F1SMZ6 ENSSSCP00000017034	P09621	33	Mycobacterium tuberculosis	1P3H	2.8	98	Uncharacterized protein	10 kDa chaperonin
116	F1SKL8 ENSSSCP00000000131 ENSSSCP00000000126	P12998	32.1	Escherichia coli	1BS0	1.65	100	Uncharacterized protein	8-amino-7-oxononanoate synthase
116	F1SKL8 ENSSSCP00000000131 ENSSSCP00000000126	A7BFV6	30.2	Sphingobacterium multivorum	3A2B	2.3	99.75	Uncharacterized protein	Serine palmitoyltransferase
116	F1SKL8 ENSSSCP00000000131 ENSSSCP00000000126	P0AB77	52.1	Escherichia coli	1FC4	2	100	Uncharacterized protein	2-amino-3-ketobutyrate coenzyme A ligase
116	F1SKL8 ENSSSCP00000000131 ENSSSCP00000000126	P18079	31.1	Rhodobacter capsulatus	2BWN	2.1	98.04	Uncharacterized protein	5-aminolevulinate synthase
116	F1SKL8 ENSSSCP00000000131 ENSSSCP00000000126	A5VD79	29.1	Sphingomonas wittichii	2X8U	2.1	99.75	Uncharacterized protein	Serine palmitoyltransferase
116	F1SKL8 ENSSSCP00000000131 ENSSSCP00000000126	Q83F40	53.6	Coxiella burnetii	3TQX	2.3	100	Uncharacterized protein	2-amino-3-ketobutyrate coenzyme A ligase
116	F1SKL8 ENSSSCP00000000131 ENSSSCP00000000126	Q93UV0	29.1	Pseudomonas paucimobilis	2JG2	1.3	100	Uncharacterized protein	Serine palmitoyltransferase
1112	F1SC76 ENSSSCP00000007913	P0AGG2	35.8	Escherichia coli	1C8U	1.9	99.65	Uncharacterized protein	Acyl-CoA thioesterase 2
1112	F1SC76 ENSSSCP00000007913	A0QFP4	26.4	Mycobacterium avium	3RD7	1.95	100	Uncharacterized protein	Acyl-CoA thioesterase
1112	F1SC76 ENSSSCP00000007913	Q8D151	38.8	Yersinia pestis	4GWH	2	96.95	Uncharacterized protein	Acyl-CoA thioesterase II
1112	F1SC76 ENSSSCP00000007913	B2HN47	35.8	Mycobacterium marinum	3U0A	2.5	100	Uncharacterized protein	Acyl-CoA thioesterase II TesB2
66	P56632	C5W716	26.9	Escherichia coli	3RKO	3	100	NADH-ubiquinone oxidoreductase chain 4	NADH-quinone oxidoreductase subunit K
66	F1REY5 ENSSSCP00000015038	C5W716	27.8	Escherichia coli	3RKO	3	100	#	NADH-quinone oxidoreductase subunit K
66	H9KVH2 ENSSSCP00000019143	C5W716	26.9	Escherichia coli	3RKO	3	100	NADH-ubiquinone oxidoreductase chain	NADH-quinone oxidoreductase subunit K
252	Q767M3	P96142	33.9	Thermus thermophilus	1GAX	2.9	100	Valine--tRNA ligase, mitochondria	Valine--tRNA ligase
252	F1RU69 ENSSSCP00000001464 ENSSSCP00000030692	P96142	34.1	Thermus thermophilus	1GAX	2.9	100	Uncharacterized protein	Valine--tRNA ligase
1339	F1RMZ8 ENSSSCP00000020994 ENSSSCP00000010250	Q56404	49.3	Thermus thermophilus	3A5C	4.51	100	Uncharacterized protein	V-type ATP synthase beta chain
1339	F1RMZ8 ENSSSCP00000020994 ENSSSCP00000010250	Q60187	51.8	Methanosarcina mazei	3SSA	1.7	100	Uncharacterized protein	V-type ATP synthase beta chain
399	F1RSA4 ENSSSCP00000009619	Q9LCX2	32.9	Thermus thermophilus	3KFU	3	84.43	#	Aspartyl/glutamyl-tRNA
399	F1RSA4 ENSSSCP00000009619	O66766	35.5	Aquifex aeolicus	3H0L	2.3	100	#	Aspartyl/glutamyl-tRNA
399	F1RSA4 ENSSSCP00000009619	P64201	31.3	Staphylococcus aureus	3IP4	1.9	100	#	Aspartyl/glutamyl-tRNA
399	F1RSA4 ENSSSCP00000009619	Q9X100	34	Thermotoga maritima	3AL0	3.37	100	#	Aspartyl/glutamyl-tRNA
398	F1RR05 ENSSSCP00000018372	P0A6I9	34.2	Escherichia coli	1N3B	1.8	100	Dephospho-CoA kinase	Dephospho-CoA kinase
398	F1RR05 ENSSSCP00000018372	O67792	31.2	Aquifex aeolicus	2IF2	3	100	Dephospho-CoA kinase	Dephospho-CoA kinase
398	F1RR05 ENSSSCP00000018372	Q56416	28.9	Thermus thermophilus	1UF9	2.8	97.54	Dephospho-CoA kinase	Dephospho-CoA kinase
398	F1RR05 ENSSSCP00000018372	P44920	28.4	Haemophilus influenzae	1JJV	2	100	Dephospho-CoA kinase	Dephospho-CoA kinase
1891	I3LJ05 ENSSSCP00000024062	Q2GI86	27.9	Ehrlichia chaffeensis	3L3B	1.9	100	Uncharacterized protein	Es1 family protein
1891	I3LJ05 ENSSSCP00000024062	P0ABU5	37	Escherichia coli	1VHQ	1.65	100	Uncharacterized protein	Enhancing lycopene biosynthesis protein 2
232	P79384 ENSSSCP00000012423	P96885	50.4	Mycobacterium tuberculosis	2BZR	2.2	100	Propionyl-CoA carboxylase beta chain, mitochondria	Probable propionyl-CoA carboxylase beta chain 5
232	P79384 ENSSSCP00000012423	Q9I297	29.9	Pseudomonas aeruginosa	3U9R	1.5	100	Propionyl-CoA carboxylase beta chain, mitochondria	Methylcrotonyl-CoA carboxylase, beta-subunit
232	P79384 ENSSSCP00000012423	Q9WZH5	53.5	Thermotoga maritima	1VRG	2.3	100	Propionyl-CoA carboxylase beta chain, mitochondria	Propionyl-CoA carboxylase
232	P79384 ENSSSCP00000012423	Q168G2	61.9	Roseobacter denitrificans	3N6R	3.2	100	Propionyl-CoA carboxylase beta chain, mitochondria	Propionyl-CoA carboxylase, beta subunit
232	P79384 ENSSSCP00000012423	Q9X4K7	51.8	Streptomyces coelicolor	3IAV	1.75	100	Propionyl-CoA carboxylase beta chain, mitochondria	Propionyl-CoA carboxylase complex B subunit
24	F1RT96 ENSSSCP00000018615	Q5SKN9	23.8	Thermus thermophilus	1V25	2.3	100	Uncharacterized protein	Long-chain-fatty-acid--CoA ligase
24	F1RT96 ENSSSCP00000018615	Q9L0A2	23	Streptomyces coelicolor	3NYQ	1.43	100	Uncharacterized protein	Putative fatty acid synthase
24	F1RT96 ENSSSCP00000018615	O53306	25.4	Mycobacterium tuberculosis	3R44	1.8	100	Uncharacterized protein	Long-chain-fatty-acid--CoA ligase FadD13
24	F1RT96 ENSSSCP00000018615	Q6ND88	24.6	Rhodopseudomonas palustris	4FUQ	1.7	100	Uncharacterized protein	Malonyl CoA synthetase
2137	I3LTZ8 ENSSSCP00000027597	Q839P3	35.2	Enterococcus faecalis	1S7J	2.3	100	Uncharacterized protein	Phenazine biosynthesis protein PhzF family
2137	I3LTZ8 ENSSSCP00000027597	Q186X0	33.6	Clostridium difficile	4DUN	1.76	100	Uncharacterized protein	Putative phenazine biosynthesis PhzC/PhzF protein
896	F1SJE8 ENSSSCP00000005633	P24203	26.5	Escherichia coli	1NIJ	2	100	Uncharacterized protein	Uncharacterized GTP-binding protein YjiA
288	F1RP60 ENSSSCP00000010137	O58151	37.9	Pyrococcus horikoshii	2HUN	2.07	100	Uncharacterized protein	336aa long hypothetical dTDP-glucose 4,6-dehydratase
288	F1RP60 ENSSSCP00000010137	Q9EU31	33.8	Salmonella choleraesuis	1G1A	2.47	99.45	Uncharacterized protein	dTDP-glucose 4,6-dehydratase
288	F1RP60 ENSSSCP00000010137	P26391	33.5	Salmonella typhimurium	1KEW	1.8	100	Uncharacterized protein	dTDP-glucose 4,6-dehydratase
288	F1RP60 ENSSSCP00000010137	P27830	31.3	Escherichia coli	1BXK	1.9	98.59	Uncharacterized protein	dTDP-glucose 4,6-dehydratase 2
288	F1RP60 ENSSSCP00000010137	P95780	32.7	Streptococcus mutans	1KEP	1.8	97.7	Uncharacterized protein	dTDP-glucose 4,6-dehydratase
288	F1RP60 ENSSSCP00000010137	Q81TP0	35.2	Bacillus anthracis	4EGB	3	100	Uncharacterized protein	dTDP-glucose 4,6-dehydratase
288	F1RP60 ENSSSCP00000010137	Q9ZGH3	35.6	Streptomyces venezuelae	1R6D	1.35	100	Uncharacterized protein	dTDP-glucose 4,6-dehydratase
288	F1RP60 ENSSSCP00000010137	Q8GIP9	31.6	Streptococcus suis	1OC2	1.5	100	Uncharacterized protein	dTDP-glucose 4,6-dehydratase
47	F1RJ87 ENSSSCP00000010075	Q72GJ6	25.9	Thermus thermophilus	3F1E	3	100	Uncharacterized protein	Bacterial peptide chain release factor 2
47	F1RJ87 ENSSSCP00000010075	Q5SM01	25.9	Thermus thermophilus	2IHR	2.5	93.12	Uncharacterized protein	Peptide chain release factor 2
47	F1RJ87 ENSSSCP00000010075	P96077	31.7	Thermus thermophilus	2B64	5.9	100	Uncharacterized protein	Peptide chain release factor 1
47	F1RJ87 ENSSSCP00000010075	Q72HB8	31.7	Thermus thermophilus	3D5C	3.21	100	Uncharacterized protein	Peptide chain release factor 1
47	F1RJ87 ENSSSCP00000010075	Q9X183	32.3	Thermotoga maritima	1RQ0	2.65	100	Uncharacterized protein	Peptide chain release factor 1
47	F1RJ87 ENSSSCP00000010075	Q8DU64	28.8	Streptococcus mutans	1ZBT	2.34	100	Uncharacterized protein	Peptide chain release factor 1
47	F1RJ87 ENSSSCP00000010075	P0A7I0	31.8	Escherichia coli	2B3T	3.1	98.89	Uncharacterized protein	Peptide chain release factor 1
47	F1RJ87 ENSSSCP00000010075	P07012	23.6	Escherichia coli	1GQE	1.81	100	Uncharacterized protein	Peptide chain release factor 2
47	F1S7X5 ENSSSCP00000004403	Q72GJ6	30.9	Thermus thermophilus	3F1E	3	100	Uncharacterized protein	Bacterial peptide chain release factor 2
47	F1S7X5 ENSSSCP00000004403	Q5SM01	30.9	Thermus thermophilus	2IHR	2.5	93.12	Uncharacterized protein	Peptide chain release factor 2
47	F1S7X5 ENSSSCP00000004403	P96077	39.2	Thermus thermophilus	2B64	5.9	100	Uncharacterized protein	Peptide chain release factor 1
47	F1S7X5 ENSSSCP00000004403	Q72HB8	39.2	Thermus thermophilus	3D5C	3.21	100	Uncharacterized protein	Peptide chain release factor 1
47	F1S7X5 ENSSSCP00000004403	Q9X183	41	Thermotoga maritima	1RQ0	2.65	100	Uncharacterized protein	Peptide chain release factor 1
47	F1S7X5 ENSSSCP00000004403	Q8DU64	35.6	Streptococcus mutans	1ZBT	2.34	100	Uncharacterized protein	Peptide chain release factor 1
47	F1S7X5 ENSSSCP00000004403	P0A7I0	38.8	Escherichia coli	2B3T	3.1	98.89	Uncharacterized protein	Peptide chain release factor 1
47	F1S7X5 ENSSSCP00000004403	P07012	29.7	Escherichia coli	1GQE	1.81	100	Uncharacterized protein	Peptide chain release factor 2
4289	F1ST01 ENSSSCP00000007063	Q976Y0	40	Sulfolobus tokodaii	2ECE	2	100	Uncharacterized protein	Selenium-binding protein
42	O79880 ENSSSCP00000019142	C6E9R4	23	Escherichia coli	3RKO	3	100	NADH-ubiquinone oxidoreductase chain	NADH-quinone oxidoreductase subunit A
4514	F1SQK5 ENSSSCP00000026765	Q9ABV9	34.1	Caulobacter crescentus	1VJF	1.62	100	Uncharacterized protein	DNA-binding protein, putative
4514	F1SQK5 ENSSSCP00000026765	A9CFJ8	34.5	Agrobacterium tumefaciens	1VKI	1.6	100	Uncharacterized protein	Putative uncharacterized protein
1569	F1S956 ENSSSCP00000014756	B1MC71	27.5	Mycobacterium abscessus	3TX2	1.5	100	#	Probable 6-phosphogluconolactonase
1569	F1S956 ENSSSCP00000014756	Q9KL51	29.7	Vibrio cholerae	1Y89	2	100	#	DevB protein
1569	F1S956 ENSSSCP00000014756	A0QWX6	29.9	Mycobacterium smegmatis	3OC6	2.1	100	#	6-phosphogluconolactonase
1569	F1S956 ENSSSCP00000014756	P63338	30.9	Mycobacterium tuberculosis	3ICO	2.15	100	#	6-phosphogluconolactonase
1527	F1SP93 ENSSSCP00000012697	Q56403	49.5	Thermus thermophilus	3GQB	2.8	100	V-type proton ATPase catalytic subunit A	V-type ATP synthase alpha chain
1527	Q29048	Q56403	49.4	Thermus thermophilus	3GQB	2.8	100	V-type proton ATPase catalytic subunit	V-type ATP synthase alpha chain
2019	F1S3U0 ENSSSCP00000011698	P09148	52	Escherichia coli	1GUP	1.8	100	Galactose-1-phosphate uridylyltransferas	Galactose-1-phosphate uridylyltransferase
1132	F1S325 ENSSSCP00000004258	Q2YLA2	41.2	Brucella abortus	3NGF	1.8	100	Hydroxypyruvate isomeras	Hydroxypyruvate isomerase
1132	F1S325 ENSSSCP00000004258	Q46891	38.3	Escherichia coli	1K77	1.63	100	Hydroxypyruvate isomeras	Putative hydroxypyruvate isomerase YgbM
366	F1RWX5 ENSSSCP00000001080	Q7V3J8	29.9	Prochlorococcus marinus	3CTD	2.5	47.09	#	Putative ATPase, AAA family
366	F1RWX5 ENSSSCP00000001080	Q3XY27	27.6	Enterococcus faecium	2R9G	2.09	45.09	#	AAA ATPase, central region
366	F1RWX5 ENSSSCP00000001080	Q4QL22	35.3	Haemophilus influenzae	3BGE	1.85	42.6	#	Predicted ATPase related to the helicase subunit of the holliday junction resolvase
366	F1RWX5 ENSSSCP00000001080	C6EI90	33.9	Escherichia coli	3PVS	2.5	100	#	AAA ATPase central domain protein
738	F1RVN1 ENSSSCP00000013713	Q56222	42.4	Thermus thermophilus	3I9V	3.1	100	Uncharacterized protein	NADH-quinone oxidoreductase subunit 1
1016	F1SQR6 ENSSSCP00000000956	P42084	37	Bacillus subtilis	2G3F	2	100	Uncharacterized protein	Imidazolonepropionase
1016	F1SQR6 ENSSSCP00000000956	A0KF84	36	Aeromonas hydrophila	2Q09	1.97	98.78	Uncharacterized protein	Imidazolonepropionase
1016	F1SQR6 ENSSSCP00000000956	Q8U8Z6	34.5	Agrobacterium tumefaciens	2PUZ	1.83	100	Uncharacterized protein	Imidazolonepropionase
3896	F1RKQ4 ENSSSCP00000013919	P45510	38.7	Citrobacter freundii	1UN8	2.5	100	Bifunctional ATP-dependent dihydroxyacetone kinase/FAD-AMP lyase (cyclizing	Dihydroxyacetone kinase
1037	F1SUU6 ENSSSCP00000003761	P0DJQ3	31.7	Streptomyces clavuligerus	1GQ6	1.75	100	Uncharacterized protein	Proclavaminate amidinohydrolase
1037	F1SUU6 ENSSSCP00000003761	Q9I3S3	54.4	Pseudomonas aeruginosa	3NIO	2	100	Uncharacterized protein	Guanidinobutyrase
1037	F1SUU6 ENSSSCP00000003761	Q2T3W4	33.2	Burkholderia thailandensis	4DZ4	1.7	100	Uncharacterized protein	Agmatinase, putative
1037	F1SUU6 ENSSSCP00000003761	Q9I6K2	40.7	Pseudomonas aeruginosa	3NIQ	2.07	100	Uncharacterized protein	3-guanidinopropionase
1449	F1S6P3 ENSSSCP00000027327	A6T926	33.9	Klebsiella pneumoniae	3QVA	1.76	100	Uncharacterized protein	Transthyretin-like protein
1449	F1S6P3 ENSSSCP00000027327	P76341	31.7	Escherichia coli	2G2N	1.65	83.21	Uncharacterized protein	5-hydroxyisourate hydrolase
1449	F1S6P3 ENSSSCP00000027327	Q4VYA5	31.9	Salmonella dublin	2GPZ	2.5	80.88	Uncharacterized protein	5-hydroxyisourate hydrolase
1449	F1S6P3 ENSSSCP00000027327	O32142	30.9	Bacillus subtilis	2H0E	2.2	100	Uncharacterized protein	5-hydroxyisourate hydrolase
2623	F2Z5V0 ENSSSCP00000000165	Q5SHE5	46	Thermus thermophilus	2EPG	2.1	100	Uncharacterized protein	Uncharacterized protein
2623	Q19PY3	Q5SHE5	46.2	Thermus thermophilus	2EPG	2.1	100	tRNA-splicing ligase RtcB homolo	Uncharacterized protein
585	I3LHL4 ENSSSCP00000023561	Q56218	38.3	Thermus thermophilus	3I9V	3.1	100	#	NADH-quinone oxidoreductase subunit 6
585	I3LK43 ENSSSCP00000024457	Q56218	38.6	Thermus thermophilus	3I9V	3.1	100	Uncharacterized protein	NADH-quinone oxidoreductase subunit 6
205	F1SM74 ENSSSCP00000000008	P25745	34.1	Escherichia coli	2DER	3.1	100	#	tRNA-specific 2-thiouridylase MnmA
205	F1SM74 ENSSSCP00000000008	Q97T38	33.6	Streptococcus pneumoniae	2HMA	2.41	100	#	tRNA-specific 2-thiouridylase MnmA
580	F1S1A8 ENSSSCP00000006777	Q56220	40	Thermus thermophilus	3I9V	3.1	100	Uncharacterized protein	NADH-quinone oxidoreductase subunit 4
208	F1RQT7 ENSSSCP00000001859	O67323	31.4	Aquifex aeolicus	1YFS	2.08	52.36	Uncharacterized protein	Alanine--tRNA ligase
208	F1RQT7 ENSSSCP00000001859	P00957	35	Escherichia coli	3HY0	1.9	50.34	Uncharacterized protein	Alanine--tRNA ligase
208	F1S431 ENSSSCP00000002938	O67323	35.5	Aquifex aeolicus	1YFS	2.08	52.36	Uncharacterized protein	Alanine--tRNA ligase
208	F1S431 ENSSSCP00000002938	P00957	37.9	Escherichia coli	3HY0	1.9	50.34	Uncharacterized protein	Alanine--tRNA ligase
714	I3LDL3 ENSSSCP00000022145	Q5SLQ3	38.5	Thermus thermophilus	2QHS	1.5	100	Putative lipoyltransferase 2, mitochondria	Octanoyltransferase
714	I3LDL3 ENSSSCP00000022145	Q10404	35.7	Mycobacterium tuberculosis	1W66	1.08	99.13	Putative lipoyltransferase 2, mitochondria	Octanoyltransferase
714	F1SUQ1 ENSSSCP00000015760	Q5SLQ3	38.5	Thermus thermophilus	2QHS	1.5	100	Putative lipoyltransferase 2, mitochondria	Octanoyltransferase
714	F1SUQ1 ENSSSCP00000015760	Q10404	35.7	Mycobacterium tuberculosis	1W66	1.08	99.13	Putative lipoyltransferase 2, mitochondria	Octanoyltransferase
1805	F1RT97 ENSSSCP00000018614	Q8PZ75	37.6	Methanosarcina mazei	3IRA	2.1	24.57	Uncharacterized protein	Conserved protein
1805	I3LGI2 ENSSSCP00000023176	Q8PZ75	37.2	Methanosarcina mazei	3IRA	2.1	24.57	Uncharacterized protein	Conserved protein
74	F1S2J6 ENSSSCP00000014967	P68790	35.9	Staphylococcus aureus	2XEX	1.9	100	#	Elongation factor G
74	F1S2J6 ENSSSCP00000014967	Q9HWD2	34.1	Pseudomonas aeruginosa	4FN5	2.9	100	#	Elongation factor G 1
74	F1S2J6 ENSSSCP00000014967	Q5SI76	25	Thermus thermophilus	2DY1	1.6	100	#	Elongation factor G
74	F1S2J6 ENSSSCP00000014967	P0A6M8	35.1	Escherichia coli	2RDO	9.1	100	#	Elongation factor G
74	F1S2J6 ENSSSCP00000014967	P13551	38.3	Thermus thermophilus	2BM0	2.4	100	#	Elongation factor G
74	F1S2J6 ENSSSCP00000014967	Q5SHN5	38.3	Thermus thermophilus	1DAR	2.4	100	#	Elongation factor G
72	I3L9N6 ENSSSCP00000020749	P0A520	40.5	Mycobacterium tuberculosis	3RTK	2.8	100	Uncharacterized protein	60 kDa chaperonin 2
72	I3L9N6 ENSSSCP00000020749	Q6Y3X3	43.4	Xenorhabdus nematophilus	3OSX	1.55	33.94	Uncharacterized protein	60 kDa chaperonin
72	I3L9N6 ENSSSCP00000020749	P0A518	35.3	Mycobacterium tuberculosis	3M6C	2.2	35.99	Uncharacterized protein	60 kDa chaperonin 1
72	I3L9N6 ENSSSCP00000020749	Q9Z462	46.5	Paracoccus denitrificans	1IOK	3.2	100	Uncharacterized protein	60 kDa chaperonin
72	I3L9N6 ENSSSCP00000020749	P61490	44.4	Thermus thermophilus	1WE3	2.8	100	Uncharacterized protein	60 kDa chaperonin
72	I3L9N6 ENSSSCP00000020749	P0A6F5	43.4	Escherichia coli	1GRL	2.8	100	Uncharacterized protein	60 kDa chaperonin
72	I3L9N6 ENSSSCP00000020749	Q1R3B6	43.4	Escherichia coli	3e+76	3.94	99.82	Uncharacterized protein	60 kDa chaperonin
242	F1S742 ENSSSCP00000016425	P36419	38.3	Thermus thermophilus	1L0W	2.01	100	#	Aspartate--tRNA ligase
242	F1S742 ENSSSCP00000016425	P21889	33.6	Escherichia coli	1IL2	2.6	100	#	Aspartate--tRNA ligase
226	F1RJE9 ENSSSCP00000003621	P07649	26.2	Escherichia coli	1DJ0	1.5	97.78	tRNA pseudouridine synthas	tRNA pseudouridine synthase A
226	F1RJE9 ENSSSCP00000003621	Q5SHU9	33.9	Thermus thermophilus	1VS3	2.25	98.42	tRNA pseudouridine synthas	tRNA pseudouridine synthase A
2835	F1S564 ENSSSCP00000007319	P46849	29.9	Escherichia coli	3TUT	1.58	100	Uncharacterized protein	RNA 3'-terminal phosphate cyclase
2971	Q8MIR0 ENSSSCP00000028187	Q8KZM4	39.5	Flavobacterium frigidimaris	2YY7	2.06	100	L-threonine 3-dehydrogenase, mitochondria	L-threonine dehydrogenase
2971	Q8MIR0 ENSSSCP00000028187	Q97BK3	35.7	Thermoplasma volcanium	3AJR	1.77	100	L-threonine 3-dehydrogenase, mitochondria	NDP-sugar epimerase
161	K7GMB9 ENSSSCP00000029009	P0A9S1	26.8	Escherichia coli	1RRM	1.6	100	Uncharacterized protein	Lactaldehyde reductase
161	K7GMB9 ENSSSCP00000029009	P0DJA2	28.2	Zymomonas mobilis	3OX4	2	100	Uncharacterized protein	Alcohol dehydrogenase 2
161	K7GMB9 ENSSSCP00000029009	Q59477	26.6	Klebsiella pneumoniae	3BFJ	2.7	100	Uncharacterized protein	1,3-propanediol dehydrogenase
161	K7GMB9 ENSSSCP00000029009	Q7WRJ3	26.1	Klebsiella pneumoniae	3BFJ	2.7	100	Uncharacterized protein	1,3-propanediol dehydrogenase
161	F1RTZ1 ENSSSCP00000006624	P0A9S1	24.2	Escherichia coli	1RRM	1.6	100	Uncharacterized protein	Lactaldehyde reductase
161	F1RTZ1 ENSSSCP00000006624	P0DJA2	24.8	Zymomonas mobilis	3OX4	2	100	Uncharacterized protein	Alcohol dehydrogenase 2
161	F1RTZ1 ENSSSCP00000006624	Q59477	24.3	Klebsiella pneumoniae	3BFJ	2.7	100	Uncharacterized protein	1,3-propanediol dehydrogenase
161	F1RTZ1 ENSSSCP00000006624	Q7WRJ3	23.9	Klebsiella pneumoniae	3BFJ	2.7	100	Uncharacterized protein	1,3-propanediol dehydrogenase
161	K7GN40 ENSSSCP00000029291	P0A9S1	24.5	Escherichia coli	1RRM	1.6	100	Uncharacterized protein	Lactaldehyde reductase
161	K7GN40 ENSSSCP00000029291	P0DJA2	25.4	Zymomonas mobilis	3OX4	2	100	Uncharacterized protein	Alcohol dehydrogenase 2
161	K7GN40 ENSSSCP00000029291	Q59477	24.6	Klebsiella pneumoniae	3BFJ	2.7	100	Uncharacterized protein	1,3-propanediol dehydrogenase
161	K7GN40 ENSSSCP00000029291	Q7WRJ3	24.2	Klebsiella pneumoniae	3BFJ	2.7	100	Uncharacterized protein	1,3-propanediol dehydrogenase
79	F1RM08 ENSSSCP00000003361	O59010	26	Pyrococcus horikoshii	3KBC	3.51	100	#	425aa long hypothetical proton glutamate symport protein
79	F1SAN3 ENSSSCP00000014706	O59010	27.1	Pyrococcus horikoshii	3KBC	3.51	100	Uncharacterized protein	425aa long hypothetical proton glutamate symport protein
79	F1SNA0 ENSSSCP00000017842	O59010	27.7	Pyrococcus horikoshii	3KBC	3.51	100	Uncharacterized protein	425aa long hypothetical proton glutamate symport protein
79	F1SHF9 ENSSSCP00000014129	O59010	26.3	Pyrococcus horikoshii	3KBC	3.51	100	#	425aa long hypothetical proton glutamate symport protein
79	F1SK41 ENSSSCP00000005613	O59010	27.7	Pyrococcus horikoshii	3KBC	3.51	100	#	425aa long hypothetical proton glutamate symport protein
79	F1S763 ENSSSCP00000004168	O59010	24.2	Pyrococcus horikoshii	3KBC	3.51	100	Uncharacterized protein	425aa long hypothetical proton glutamate symport protein
3465	F1SPY4 ENSSSCP00000012965	Q8U082	42.3	Pyrococcus furiosus	2D74	2.8	100	Eukaryotic translation initiation factor 2 subunit 3	Translation initiation factor 2 subunit gamma
3465	F1SPY4 ENSSSCP00000012965	Q58657	45.4	Methanocaldococcus jannaschii	1S0U	2.4	98.05	Eukaryotic translation initiation factor 2 subunit 3	Translation initiation factor 2 subunit gamma
3465	F1SPY4 ENSSSCP00000012965	Q980A5	39.2	Sulfolobus solfataricus	3I1F	2.5	100	Eukaryotic translation initiation factor 2 subunit 3	Translation initiation factor 2 subunit gamma
3465	F1SPY4 ENSSSCP00000012965	Q9V1G0	42.3	Pyrococcus abyssi	1KK1	1.8	99.76	Eukaryotic translation initiation factor 2 subunit 3	Translation initiation factor 2 subunit gamma
3465	I3L7F7 ENSSSCP00000019962	Q8U082	42.1	Pyrococcus furiosus	2D74	2.8	100	Uncharacterized protein	Translation initiation factor 2 subunit gamma
3465	I3L7F7 ENSSSCP00000019962	Q58657	43.5	Methanocaldococcus jannaschii	1S0U	2.4	98.05	Uncharacterized protein	Translation initiation factor 2 subunit gamma
3465	I3L7F7 ENSSSCP00000019962	Q980A5	37.6	Sulfolobus solfataricus	3I1F	2.5	100	Uncharacterized protein	Translation initiation factor 2 subunit gamma
3465	I3L7F7 ENSSSCP00000019962	Q9V1G0	43.2	Pyrococcus abyssi	1KK1	1.8	99.76	Uncharacterized protein	Translation initiation factor 2 subunit gamma
3465	I3LUM9 ENSSSCP00000027829	Q8U082	42	Pyrococcus furiosus	2D74	2.8	100	Uncharacterized protein	Translation initiation factor 2 subunit gamma
3465	I3LUM9 ENSSSCP00000027829	Q58657	45.1	Methanocaldococcus jannaschii	1S0U	2.4	98.05	Uncharacterized protein	Translation initiation factor 2 subunit gamma
3465	I3LUM9 ENSSSCP00000027829	Q980A5	38.8	Sulfolobus solfataricus	3I1F	2.5	100	Uncharacterized protein	Translation initiation factor 2 subunit gamma
3465	I3LUM9 ENSSSCP00000027829	Q9V1G0	43	Pyrococcus abyssi	1KK1	1.8	99.76	Uncharacterized protein	Translation initiation factor 2 subunit gamma
59	F1SP14 ENSSSCP00000017819	A9X6P7	27.1	Acetobacter aceti	3UBM	1.99	100	Uncharacterized protein	CoAT2
59	F1SP14 ENSSSCP00000017819	P69902	24.7	Escherichia coli	1PT7	1.8	100	Uncharacterized protein	Formyl-coenzyme A transferase
59	F1SP14 ENSSSCP00000017819	O06543	44	Mycobacterium tuberculosis	2YIM	1.41	100	Uncharacterized protein	PROBABLE ALPHA-METHYLACYL-CoA RACEMASE MCR
59	F1SP14 ENSSSCP00000017819	O06644	23	Oxalobacter formigenes	2VJQ	1.8	100	Uncharacterized protein	Formyl-coenzyme A transferase
59	F1SP14 ENSSSCP00000017819	Q8G0K8	28.5	Brucella suis	4ED9	1.95	100	Uncharacterized protein	CAIB/BAIF family protein
59	F1SP14 ENSSSCP00000017819	O53867	42.7	Mycobacterium tuberculosis	2G04	2.7	100	Uncharacterized protein	Fatty acid-CoA racemase
3202	F1S781 ENSSSCP00000004159	Q6N5P6	31.5	Rhodopseudomonas palustris	2I4L	2	100	Uncharacterized protein	Proline--tRNA ligase
17	I3LMV8 ENSSSCP00000025430	P60752	26	Escherichia coli	3B5W	5.3	100	Uncharacterized protein	Lipid A export ATP-binding/permease protein MsbA
17	I3LMV8 ENSSSCP00000025430	Q9WYC4	25.3	Thermotoga maritima	3QF4	2.9	100	Uncharacterized protein	Uncharacterized ABC transporter ATP-binding protein TM_0288
17	I3LMV8 ENSSSCP00000025430	Q9WYC3	25.6	Thermotoga maritima	3QF4	2.9	99.83	Uncharacterized protein	ABC transporter, ATP-binding protein
17	I3LMV8 ENSSSCP00000025430	Q99T13	26.6	Staphylococcus aureus	4A82	2	100	Uncharacterized protein	Putative multidrug export ATP-binding/permease protein SAV1866
17	I3LMV8 ENSSSCP00000025430	Q9CHL8	25.1	Lactococcus lactis	1MV5	3.1	40	Uncharacterized protein	Multidrug resistance ABC transporter ATP-binding and permease protein
17	I3LMV8 ENSSSCP00000025430	P63359	26.3	Salmonella typhimurium	3B60	3.7	100	Uncharacterized protein	Lipid A export ATP-binding/permease protein MsbA
17	I3LMV8 ENSSSCP00000025430	Q9KQW9	26.8	Vibrio cholerae	3B5X	5.5	100	Uncharacterized protein	Lipid A export ATP-binding/permease protein MsbA
17	I3L6P9 ENSSSCP00000019701	P60752	24.7	Escherichia coli	3B5W	5.3	100	#	Lipid A export ATP-binding/permease protein MsbA
17	I3L6P9 ENSSSCP00000019701	Q9WYC4	25.7	Thermotoga maritima	3QF4	2.9	100	#	Uncharacterized ABC transporter ATP-binding protein TM_0288
17	I3L6P9 ENSSSCP00000019701	Q9WYC3	24.2	Thermotoga maritima	3QF4	2.9	99.83	#	ABC transporter, ATP-binding protein
17	I3L6P9 ENSSSCP00000019701	Q99T13	26.2	Staphylococcus aureus	4A82	2	100	#	Putative multidrug export ATP-binding/permease protein SAV1866
17	I3L6P9 ENSSSCP00000019701	Q9CHL8	25.7	Lactococcus lactis	1MV5	3.1	40	#	Multidrug resistance ABC transporter ATP-binding and permease protein
17	I3L6P9 ENSSSCP00000019701	P63359	25.3	Salmonella typhimurium	3B60	3.7	100	#	Lipid A export ATP-binding/permease protein MsbA
17	I3L6P9 ENSSSCP00000019701	Q9KQW9	25	Vibrio cholerae	3B5X	5.5	100	#	Lipid A export ATP-binding/permease protein MsbA
783	F1SCT9 ENSSSCP00000009178	Q741V7	35.4	Mycobacterium paratuberculosis	3RD5	1.5	100	Uncharacterized protein	Putative uncharacterized protein
783	I3LH13 ENSSSCP00000023357	Q741V7	20.2	Mycobacterium paratuberculosis	3RD5	1.5	100	Uncharacterized protein	Putative uncharacterized protein
783	F1SA24 ENSSSCP00000002493	Q741V7	32	Mycobacterium paratuberculosis	3RD5	1.5	100	Uncharacterized protein	Putative uncharacterized protein
783	F1SA23 ENSSSCP00000002494	Q741V7	37.4	Mycobacterium paratuberculosis	3RD5	1.5	100	Uncharacterized protein	Putative uncharacterized protein
783	I3LUZ6 ENSSSCP00000027948	Q741V7	36.4	Mycobacterium paratuberculosis	3RD5	1.5	100	#	Putative uncharacterized protein
1216	I3L712 ENSSSCP00000019816	P74881	36.4	Salmonella typhimurium	3UGJ	1.78	100	Uncharacterized protein	Phosphoribosylformylglycinamidine synthase
285	F1S586 ENSSSCP00000014491	P28720	40.2	Zymomonas mobilis	3BLD	1.19	100	Queuine tRNA-ribosyltransferas	Queuine tRNA-ribosyltransferase
285	F1S586 ENSSSCP00000014491	Q9X1P7	38.2	Thermotoga maritima	2ASH	1.9	100	Queuine tRNA-ribosyltransferas	Queuine tRNA-ribosyltransferase
363	F1SH89 ENSSSCP00000012209	Q5NT46	30.8	Rhizobium loti	3T37	2.19	100	Choline dehydrogenas	Pyridoxine 4-oxidase
363	F1SH89 ENSSSCP00000012209	Q7X2H8	31.5	Arthrobacter globiformis	2JBV	1.86	100	Choline dehydrogenas	Choline oxidase
1105	P20735	P18956	31	Escherichia coli	2E0W	2.55	95.86	Gamma-glutamyltranspeptidase	Gamma-glutamyltranspeptidase
1105	P20735	P54422	31	Bacillus subtilis	2V36	1.85	63.71	Gamma-glutamyltranspeptidase	Gamma-glutamyltranspeptidase
1105	P20735	O25743	31	Helicobacter pylori	2QMC	1.55	62.61	Gamma-glutamyltranspeptidase	Gamma-glutamyltranspeptidase
1105	J9JIM2 ENSSSCP00000010729 ENSSSCP00000028318	P18956	31	Escherichia coli	2E0W	2.55	95.86	Gamma-glutamyltranspeptidase 1 heavy chain	Gamma-glutamyltranspeptidase
1105	J9JIM2 ENSSSCP00000010729 ENSSSCP00000028318	P54422	31	Bacillus subtilis	2V36	1.85	63.71	Gamma-glutamyltranspeptidase 1 heavy chain	Gamma-glutamyltranspeptidase
1105	J9JIM2 ENSSSCP00000010729 ENSSSCP00000028318	O25743	31	Helicobacter pylori	2QMC	1.55	62.61	Gamma-glutamyltranspeptidase 1 heavy chain	Gamma-glutamyltranspeptidase
1105	F1RLR8 ENSSSCP00000010728	P18956	28.6	Escherichia coli	2E0W	2.55	95.86	Uncharacterized protein	Gamma-glutamyltranspeptidase
1105	F1RLR8 ENSSSCP00000010728	P54422	27.8	Bacillus subtilis	2V36	1.85	63.71	Uncharacterized protein	Gamma-glutamyltranspeptidase
1105	F1RLR8 ENSSSCP00000010728	O25743	25.5	Helicobacter pylori	2QMC	1.55	62.61	Uncharacterized protein	Gamma-glutamyltranspeptidase
352	F1RPJ7 ENSSSCP00000013221	Q980Q4	16.7	Sulfolobus solfataricus	1XTT	1.8	100	Uncharacterized protein	Uracil phosphoribosyltransferase
352	F1RPJ7 ENSSSCP00000013221	P70881	17.3	Bacillus caldolyticus	1I5E	3	100	Uncharacterized protein	Uracil phosphoribosyltransferase
352	F1RPJ7 ENSSSCP00000013221	Q72J35	17.1	Thermus thermophilus	1V9S	2.1	100	Uncharacterized protein	Uracil phosphoribosyltransferase
352	F1RPJ7 ENSSSCP00000013221	O67914	16	Aquifex aeolicus	2e+55	2.15	100	Uncharacterized protein	Uracil phosphoribosyltransferase
352	F1RPJ7 ENSSSCP00000013221	Q63VS8	16.8	Burkholderia pseudomallei	3DMP	2.6	100	Uncharacterized protein	Uracil phosphoribosyltransferase
352	F1RPJ7 ENSSSCP00000013221	P0A8F0	15.9	Escherichia coli	2EHJ	2.8	99.52	Uncharacterized protein	Uracil phosphoribosyltransferase
352	F1RPJ7 ENSSSCP00000013221	Q9WZI0	18.8	Thermotoga maritima	1O5O	2.3	100	Uncharacterized protein	Uracil phosphoribosyltransferase
530	F1DQZ7 ENSSSCP00000011724	P0AER0	35.8	Escherichia coli	1LDF	2.1	100	#	Glycerol uptake facilitator protein
530	A9Y006	P0AER0	35.8	Escherichia coli	1LDF	2.1	100	Aquaporin-	Glycerol uptake facilitator protein
530	A8WCF7 ENSSSCP00000004954	P0AER0	36.1	Escherichia coli	1LDF	2.1	100	#	Glycerol uptake facilitator protein
530	B2D2K0 ENSSSCP00000006983	P0AER0	34.5	Escherichia coli	1LDF	2.1	100	#	Glycerol uptake facilitator protein
530	A9Y007 ENSSSCP00000011725	P0AER0	26.7	Escherichia coli	1LDF	2.1	100	#	Glycerol uptake facilitator protein
826	Q29554 ENSSSCP00000009137	P28793	30.8	Pseudomonas fragi	1WDK	2.5	100	Trifunctional enzyme subunit alpha, mitochondria	Fatty acid oxidation complex subunit alpha [Includes: Enoyl-CoA hydratase/Delta
1459	D0G0C6 ENSSSCP00000016267	P22106	35.7	Escherichia coli	1CT9	2	99.64	Asparagine synthetas	Asparagine synthetase B [glutamine-hydrolyzing]
1661	F1SQY2 ENSSSCP00000000629	P0A6L0	32.9	Escherichia coli	1P1X	0.99	100	#	Deoxyribose-phosphate aldolase
291	F1RQG8 ENSSSCP00000004841	Q8KA85	36.9	Chlorobium tepidum	3CP8	3.2	100	Uncharacterized protein	tRNA uridine 5-carboxymethylaminomethyl modification enzyme MnmG
291	F1RQG8 ENSSSCP00000004841	P0A6U3	44	Escherichia coli	3CES	2.41	100	Uncharacterized protein	tRNA uridine 5-carboxymethylaminomethyl modification enzyme MnmG
291	F1RQG8 ENSSSCP00000004841	O66962	38.9	Aquifex aeolicus	2ZXI	2.3	100	Uncharacterized protein	tRNA uridine 5-carboxymethylaminomethyl modification enzyme MnmG
291	F1RQG8 ENSSSCP00000004841	Q8XAY0	44	Escherichia coli	3G05	3.49	87.28	Uncharacterized protein	tRNA uridine 5-carboxymethylaminomethyl modification enzyme MnmG
